# Supplementary material for: Investigating the Role of 17-Beta Estradiol in the Regulation of the Unfolded Protein Response (UPR) in Pancreatic Beta Cells
Source: Int J Mol Sci. 2024 Feb 2;25(3):1816. doi: 10.3390/ijms25031816 (PMC10855194; doi:10.3390/ijms25031816)
Supplement: Supplementary file 1 [file ijms-25-01816-s001.zip]

Archive with 1 entries (1 files):
- ijms-2744717-supplementary.pdf
